# Supplementary material for: Combination treatment of berberine and solid lipid curcumin particles increased cell death and inhibited PI3K/Akt/mTOR pathway of human cultured glioblastoma cells more effectively than did individual treatments
Source: PLoS One. 2019 Dec 16;14(12):e0225660. doi: 10.1371/journal.pone.0225660 (PMC6913937; doi:10.1371/journal.pone.0225660)
Supplement: S3 Fig — (XLSX) [file pone.0225660.s003.xlsx]

## Sheet: U87MG Cell viability (MTT)
		OD Vehicle	OD SLCP5uM	%Cell viability		OD SLCP10uM	%Cell viability		OD SLCP20uM	%Cell viability		OD SLCP40uM	%Cell viability		OD BBR50uM	%Cell viability		OD BBR100uM	%Cell viability		OD BBR150uM	%Cell viability		OD BBR200uM	%Cell viability		OD SLCP20uM+BBR100uM	%Cell viability
		0.753	1.03	326.09		0.24	75.9822		0.346	109.541		0.195	61.7355		0.267	84.5301		0.223	70.6001		0.143	45.2727		0.125	39.574		0.26	82.314
		1.226	0.722	228.58		0.275	87.0629		0.144	45.5893		0.119	37.6745		0.241	76.2987		0.251	79.4647		0.176	55.7202		0.153	48.4386		0.159	50.3382
		0.913	0.977	309.311		0.13	41.157		0.258	81.6808		0.98	310.26		0.222	70.2835		0.127	40.2072		0.144	45.5893		0.106	33.5588		0.117	37.0413
		0.761	0.283	89.5956		0.131	41.4736		0.131	41.4736		0.118	37.3579		0.234	74.0826		0.15	47.4888		0.187	59.2028		0.145	45.9059		0.12	37.9911
		0.403	0.206	65.218		0.152	48.122		0.234	74.0826		0.122	38.6243		0.235	74.3992		0.133	42.1068		0.282	89.279		0.126	39.8906		0.133	42.1068
		0.791	0.563	178.241		0.96	303.929		0.393	124.421		0.101	31.9758		0.259	0.0524291		0.271	85.7965		0.112	35.4583		0.27	85.4799		0.14	44.3229
		0.916	0.317	100.36		0.167	52.8709		0.362	114.606		0.226	71.5499		0.255	80.731		0.274	86.7463		0.135	42.74		0.146	46.2225		0.195	61.7355
		0.491	0.136	43.0566		0.244	77.2485		0.335	106.058		0.123	38.9409		0.232	73.4494		0.139	44.0063		0.147	46.5391		0.149	47.1723		0.212	67.1176
		0.128	0.246	77.8817		0.253	80.0979		0.155	49.0718		0.314	99.41		0.221	69.9669		0.128	40.5238		0.145	45.9059		0.132	41.7902		0.173	54.7705
		0.573	0.218	69.0171		0.222	70.2835		0.194	61.4189		0.142	44.9561		0.171	54.1373		0.251	79.4647		0.246	77.8817		0.244	77.2485		0.124	39.2574
		0.123	0.24	75.9822		0.23	72.8162		0.167	52.8709		0.155	49.0718		0.219	69.3337		0.16	50.6548		0.273	86.4297		0.242	76.6153		0.127	40.2072
		0.314	0.127	40.2072		0.183	57.9364		0.15	47.4888		0.15	47.4888		0.244	77.2485		0.122	38.6243		0.147	46.5391		0.176	55.7202		0.125	39.574
		0.149	0.169	53.5041		0.205	64.9014		0.195	61.7355		0.295	93.3947		0.228	72.183		0.116	36.7247		0.127	40.2072		0.129	40.8404		0.252	79.7813
		0.186	0.186	58.8862		0.227	71.8665		0.213	67.4342		0.198	62.6853		0.223	70.6001		0.115	36.4081		0.204	64.5848		0.117	37.0413		0.155	49.0718
		0.142	0.326	103.209		0.165	52.2377		0.368	116.506		0.186	58.8862		0.254	80.4144		0.275	87.0629		0.139	44.0063		0.145	45.9059		0.101	31.9758
		0.174	0.136	43.0566		0.273	86.4297		0.322	101.943		0.122	38.6243		0.223	70.6001		0.137	43.3731		0.143	45.2727		0.143	45.2727		0.113	35.7749
		0.178	0.255	80.731		0.261	82.6306		0.16	50.6548		0.292	92.445		0.222	70.2835		0.202	63.9516		0.143	45.2727		0.23	72.8162		0.233	73.766
		0.273	0.216	68.3839		0.221	69.9669		0.198	62.6853		0.143	45.2727		0.266	84.2136		0.254	80.4144		0.244	77.2485		0.248	78.5149		0.271	85.7965
		0.227	0.252	79.7813		0.228	72.183		0.174	55.0871		0.156	49.3884		0.225	71.2333		0.156	49.3884		0.273	86.4297		0.245	77.5651		0.229	72.4996
		0.259	0.129	40.8404		0.186	58.8862		0.159	50.3382		0.16	50.6548		0.242	76.6153		0.215	68.0673		0.141	44.6395		0.18	56.9866		0.129	40.8404
		0.161	0.164	51.9211		0.205	64.9014		0.207	65.5346		0.301	95.2943		0.209	66.1678		0.202	63.9516		0.124	39.2574		0.13	41.157		0.265	83.897
		0.206	0.182	57.6198		0.207	65.5346		0.213	67.4342		0.187	59.2028		0.214	67.7508		0.224	70.9167		0.203	64.2682		0.117	37.0413		0.126	39.8906
		0.182																									0.118	37.3579
		0.213																									0.138	43.6897
		0.229																									0.122	38.6243
		0.19																									0.155	49.0718
		0.125																									0.27	85.4799
		0.385																									0.124	39.2574
		0.148																									0.272	86.1131
		0.217																									0.127	40.2072
		0.136																									0.121	38.3077
		0.162																									0.139	44.0063
		0.179																									0.118	37.3579
		0.269																									0.154	48.7552
		0.223																									0.269	85.1633
		0.312																									0.086	27.2269
		0.162																									0.26	82.314
		0.21																									0.152	48.122
		0.164																									0.092	29.1265
		0.149																									0.118	37.3579
		0.227																									0.231	73.1328
		0.174																									0.274	86.7463
		0.11																									0.214	67.7508
		0.385																									0.132	41.7902
	Mean	0.315864	0.321818	101.885		0.243864	77.2054		0.230818	73.0753		0.2175	68.8588		0.232091	69.7534		0.1875	59.3611		0.176273	55.8066		0.168091	53.2163		0.169205	53.5689
	% cell viability		101.885			77.2054	73.0753		68.8588			50.4533			52.1658		58.6847		54.6553						53.5689

## Sheet: U251-MTT
												U-251MG cell viability (MTT)
			OD vehicle		OD SLCP5um	%Cell viability		OD SLCP10um	%Cell viability		Od SLCP20um	%Cell viability		Od SLCP40um	%Cell viability		OD BBR50um	%Cell viability		OD BBR100uM	%Cell viability		OD BBR150uM	%Cell viability		OD BBR200uM	%Cell viability		OD SLCP+BBR	%Cell viability
			0.229		0.268	129.226		0.291	140.316		0.179	86.3113		0.125	60.2732		0.192	92.5797		0.117	56.4158		0.143	68.9526		0.098	47.2542		0.115	55.4514
			0.235		0.228	109.938		0.268	129.226		0.123	59.3089		0.196	94.5084		0.142	68.4704		0.165	79.5607		0.182	87.7578		0.151	72.8101		0.111	53.5226
			0.265		0.254	122.475		0.265	127.779		0.131	63.1664		0.126	60.7554		0.234	112.832		0.129	62.202		0.212	102.223		0.138	66.5417		0.125	60.2732
			0.205		0.24	115.725		0.207	99.8125		0.227	109.456		0.147	70.8813		0.101	48.7008		0.179	86.3113		0.147	70.8813		0.204	98.3659		0.137	66.0595
			0.179		0.276	133.083		0.135	65.0951		0.192	92.5797		0.124	59.7911		0.227	109.456		0.126	60.7554		0.129	62.202		0.18	86.7935		0.128	61.7198
			0.199		0.156	75.221		0.252	121.511		0.123	59.3089		0.138	66.5417		0.193	93.0619		0.223	107.527		0.126	60.7554		0.154	74.2566		0.116	55.9336
			0.279		0.191	92.0975		0.195	94.0263		0.157	75.7032		0.213	102.706		0.113	54.487		0.092	44.3611		0.101	48.7008		0.088	42.4324		0.115	55.4514
			0.151		0.199	95.955		0.201	96.9194		0.142	68.4704		0.13	62.6842		0.11	53.0405		0.128	61.7198		0.141	67.9882		0.116	55.9336		0.111	53.5226
			0.23		0.125	60.2732		0.203	97.8837		0.204	98.3659		0.146	70.3991		0.126	60.7554		0.157	75.7032		0.118	56.8979		0.116	55.9336		0.125	60.2732
			0.232		0.133	64.1307		0.167	80.525		0.14	67.506		0.201	96.9194		0.143	68.9526		0.13	62.6842		0.143	68.9526		0.132	63.6485		0.137	66.0595
			0.152		0.206	99.3303		0.137	66.0595		0.147	70.8813		0.14	67.506		0.146	70.3991		0.125	60.2732		0.133	64.1307		0.123	59.3089		0.128	61.7198
			0.346		0.156	75.221		0.211	101.741		0.175	84.3825		0.208	100.295		0.13	62.6842		0.124	59.7911		0.114	54.9692		0.147	70.8813		0.116	55.9336
			0.168		0.191	92.0975		0.137	66.0595		0.157	75.7032		0.213	102.706		0.113	54.487		0.092	44.3611		0.101	48.7008		0.088	42.4324
			0.202		0.199	95.955		0.114	54.9692		0.142	68.4704		0.13	62.6842		0.11	53.0405		0.128	61.7198		0.141	67.9882		0.116	55.9336
			0.268		0.195	94.0263		0.12	57.8623		0.204	98.3659		0.146	70.3991		0.126	60.7554		0.157	75.7032		0.118	56.8979		0.116	55.9336
			0.226		0.193	93.0619		0.113	54.487		0.14	67.506		0.201	96.9194		0.143	68.9526		0.13	62.6842		0.143	68.9526		0.132	63.6485
			0.212					0.106	51.1117		0.147	70.8813		0.14	67.506		0.146	70.3991		0.125	60.2732		0.133	64.1307		0.123	59.3089
			0.153					0.195	94.0263		0.175	84.3825		0.208	100.295		0.13	62.6842		0.124	59.7911		0.114	54.9692		0.147	70.8813
			0.31					0.201	96.9194
			0.186					0.203	97.8837
			0.297					0.167	80.525
			0.193					0.137	66.0595
			0.213					0.211	101.741
			0.15
			0.186
			0.297
			0.193
			0.213
			0.15
			0.114
			0.137
			0.194
			0.212
			0.163
			0.166
			0.161
		Mean	0.207389		0.200625	96.7385		0.184174	88.8061		0.161389	77.8194		0.162889	78.5427		0.145833	70.3188		0.136167	65.6576		0.1355	65.3362		0.131611	63.461		0.122	58.8267

## Sheet: Cell proliferationU87
							U87MG															U-251MG
						Vehicle fluoresecent intensity
		Vehicle	SLCP 5uM	SLCP10uM	SLCP20uM	SLCP40uM		BBR50um	BBR100um	BBR150um	BBR200uM		SLCP20uM+BBR100uM					Vehicle	SLCP 5uM	SLCP10uM	SLCP20uM	SLCP40uM		BBR50um	BBR100um	BBR150um	BBR200uM		SLCP20uM+BBR100uM
		3293500	2810300	3093100	3039900	2140650		2548000	2997350	1620200	3633250		2831650					520330	346980	319590	286490	345030		384370	481580	47270	182350		229280
		3516900	3018500	2409300	1890150	1887050		2119200	2864750	1817450	3429600		1087100					422400	307530	360000	296980	416090		350610	479340	412940	89820		281540
		3347050	2883550	2042200	2480200	2232050		2666800	2471600	3807150	3069750		2728100					621660	464380	308800	358680	145310		379920	740100	304250	228720		297970
		3856500	2796350	2193500	2599400	1754250		2371200	2793650	2350550	1956000		2696800					440320	546340	521470	224000	319640		342880	257910	338110	340470		212970
		4426450	2168600	2597850	1118350	1753650		2234550	2961200	3678700	1645500		2430300					253750	279480	420590	237730	47140		369120	389340	337730	158710		206420
		4002950	2144500	2773900	2329600	2502300		2982600	2982600	3451600	2516000		1163400					216740	548870	123820		293520		364200	52000	206110	29730		189290
		4323800	2570100	2475850	2896650	1257700		2771100	2237950	3459300	3465400		2632750					249940	957210	893880					42600	385750	572120		189290
		3331300	2952750	2522700	2404400	2406650		3349650	2234150	1888950	2901550		2328450					859480	899860
		2617950	2918700	1951850	2290450	2348050		2558200	2931450	2015850	2630850		2629050					458470
		3142950	2935600	2283200	2895500	2154300		2419800	2825200	3456600	2499100		3303200					716280
		2766300	2803650	2368400	2696950	2880150		2557350	2735050	1438650	2471850		2534250					648510
		3620300	2912950	2259250	2509000	2808900		2491750	2103300	1796900	2759500		1600400					384420
		3736800	3030850	2267150	1847100	2506500		2359600	2892800	1927900	1713150		2739150					769360
		2977550	3293600	2835650	1974050	2715250		2865300	2070900		1226400		2409950					643250
		3417950	2475100	2667950	1998900	1406300		3347800	2935500		1963400		1328050					509100
		2816150	3154350	3978950	1743550	2051200		2700050	2883800		3159950		2517350					635980
		3499250	3196450	2884450	1178950	2709200		3079150			1485450		1040300
		2914400	2796950	2408100	3324250	2148750		2891350			1975350		2741600				Mean	521874	543831	421164	280776	261122		365183	348981	290309	228846		229537
		2694350											1533800
		3017600											2793850				% change		-4.20731	19.2978	46.1985	49.9647		30.0247	33.1292	44.3719	56.1493		56.0168
		2753500											1307950
		3182200											3237350
		2851250											2936000
		2877900											1436300
		2709800											2719350
		3045300											1267400
		3502850											2080600
		4004250											2031200
		2875350											2532600
		3057400											1741100
		2907900											1960200
		2910950
		3747550
		2768300
		3240600
		3747100
	Mean	3263950	2.82571e+06	2.5563e+06	2.28985e+06	2.20349e+06		2.68408e+06	2.68258e+06	2.51614e+06	2.47234e+06		2.20386e+06
			13.4266	21.6809	29.8441	32.4899		17.7659	17.8119	22.9112	24.2532		32.4789
		65279	56514.3	51125.9	45797.1	44069.9	0	53681.6	53651.6	50322.8	49446.7	0	44077.1
			86.5734	78.3191	70.1559	67.5101	0	82.2341	82.1881	77.0888	75.7468	0	67.5211

## Sheet: N2a-MTT
										N2a
			OD Vehicle	OD SLCP5-uM	% cell viability	OD SLCP10uM	% cell viability	OD SLCP20uM	% cell viability	OD SLCP40uM	% cell viability	OD BBR50uM	% cell viability	OD BBR100uM	% cell viability	OD BBR150uM	% cell viability	OD BBR200uM	% cell viability	OD SLCP20uM+BBR100uM	% cell viability
			0.255	0.226	97.1595	0.213	91.5707	0.233	100.169	0.236	101.459	0.201	86.4118	0.362	155.627	0.148	63.6266	0.257	110.487	0.264	113.496
			0.208	0.235	101.029	0.25	107.477	0.247	106.188	0.153	65.7761	0.2	85.9819	0.438	188.3	0.217	93.2903	0.125	53.7387	0.204	87.7015
			0.27	0.275	118.225	0.268	115.216	0.175	75.2341	0.249	107.047	0.43	184.861	0.193	82.9725	0.187	80.3931	0.123	52.8789	0.213	91.5707
			0.228	0.163	70.0752	0.287	123.384	0.19	81.6828	0.27	116.076	0.211	90.7109	0.169	72.6547	0.203	87.2716	0.44	189.16	0.195	83.8323
			0.44	0.171	73.5145	0.261	112.206	0.16	68.7855	0.167	71.7949	0.221	95.01	0.189	81.2529	0.219	94.1502	0.239	102.748	0.228	98.0193
			0.254	0.324	139.291	0.151	64.9163	0.215	92.4305	0.169	72.6547	0.247	106.188	0.189	81.2529	0.201	86.4118	0.15	64.4864	0.244	104.898
			0.293	0.168	72.2248	0.27	116.076	0.275	118.225	0.147	63.1967	0.245	105.328	0.201	86.4118	0.349	150.038	0.134	57.6079	0.272	116.935
			0.271	0.157	67.4958	0.151	64.9163	0.183	78.6734	0.273	117.365	0.471	202.487	0.331	142.3	0.202	86.8417	0.152	65.3462	0.203	87.2716
			0.167	0.254	109.197	0.226	97.1595	0.206	88.5613	0.211	90.7109	0.198	85.1221	0.158	67.9257	0.143	61.477	0.136	58.4677	0.258	110.917
			0.158	0.247	106.188	0.215	92.4305	0.17	73.0846	0.167	71.7949	0.109	46.8601	0.114	49.0097	0.12	51.5891	0.14	60.1873	0.214	92.0006
			0.278	0.237	101.889	0.15	64.4864	0.211	90.7109	0.201	86.4118	0.108	46.4302	0.122	52.4489	0.137	58.8976	0.112	48.1499	0.321	138.001
			0.247	0.196	84.2622	0.211	90.7109	0.266	114.356	0.164	70.5051	0.116	49.8695	0.108	46.4302	0.133	57.178	0.129	55.4583	0.246	105.758
			0.242	0.49	210.656	0.256	110.057	0.24	103.178	0.183	78.6734	0.11	47.29	0.208	89.4212	0.134	57.6079	0.106	45.5704	0.277	119.085
			0.179	0.157	67.4958	0.265	113.926	0.181	77.8136	0.289	124.244	0.101	43.4209	0.109	46.8601	0.137	58.8976	0.115	49.4396	0.227	97.5894
			0.16	0.216	92.8604	0.183	78.6734	0.232	99.739	0.15	64.4864	0.133	57.178	0.108	46.4302	0.152	65.3462	0.145	62.3369	0.157	67.4958
			0.333	0.186	79.9632	0.151	64.9163	0.211	90.7109	0.259	111.347	0.1	42.9909	0.124	53.3088	0.132	56.748	0.168	72.2248	0.156	67.0659
			0.189																	0.159	68.3556
			0.196																	0.105	45.1405
			0.213																	0.144	61.907
			0.226																	0.123	52.8789
			0.173																	0.125	53.7387
			0.216																	0.173	74.3743
			0.204																	0.144	61.907
			0.269																	0.124	53.3088
			0.184																	0.12	51.5891
			0.198																	0.125	53.7387
			0.204																	0.121	52.019
			0.258																	0.144	61.907
																				0.151	64.9163
																				0.201	86.4118
																				0.121	52.019
																				0.142	61.0471
	Mean		0.232607	0.231375	99.4703	0.21925	94.2576	0.212188	91.2214	0.2055	88.3464	0.200063	86.0088	0.195188	83.9129	0.175875	75.6103	0.160933	71.768	0.188786	81.1608

## Sheet: Annexin-V stainin (Apoptosis)
										U-87MG																U-2517MG
				Vehicle				SLCP (20uM)			BBR (100uM)					SLCP+BBR(20+100uM)				Vehicle				SLCP (20uM)			BBR(100uM)					SLCP+BBR(20+100uM)
			Total cell	Apoptotic	% apoptosis		Total cell	Apoptotic	% apoptosis		Total cell	Apoptotic	% apoptosis		Total cell	Apoptotic	% apoptosis		Total cell	Apoptotic	% apoptosis		Total cell	Apoptotic	% apoptosis	Total cell	Total cell	Apoptotic	% apoptosis		Total cell	Apoptotic	% apoptosis
			67	1	1.49254		52	1	1.92308		36	10	27.7778		67	39	58.209		93	0	0		77	20	25.974		43	24	55.814		40	29	72.5
			42	1	2.38095		77	3	3.8961		59	15	25.4237		44	32	72.7273		77	0	0		82	17	20.7317		49	15	30.6122		62	50	80.6452
			76	10	13.1579		35	19	54.2857		49	11	22.449		57	42	73.6842		101	1	0.990099		89	25	28.0899		34	11	32.3529		43	34	79.0698
			134	11	8.20896		40	14	35		54	23	42.5926		95	58	61.0526		160	1	0.625		97	25	25.7732		52	26	50		64	45	70.3125
			106	0	0		33	9	27.2727		76	16	21.0526		57	27	47.3684		150	5	3.33333		106	24	22.6415		42	24	57.1429		75	46	61.3333
			108	1	0.925926		19	16	84.2105		77	21	27.2727		84	53	63.0952		135	2	1.48148		98	31	31.6327		39	16	41.0256		73	46	63.0137
			108	0	0		93	51	54.8387		69	14	20.2899		65	38	58.4615		135	5	3.7037		89	31	34.8315		56	27	48.2143		77	20	25.974
			84	0	0		45	16	35.5556		67	21	31.3433		70	42	60		180	2	1.11111		68	23	33.8235		26	10	38.4615		74	26	35.1351
			117	0	0		56	12	21.4286		64	25	39.0625		58	35	60.3448		132	10	7.57576		92	28	30.4348		48	16	33.3333		46	38	82.6087
			101	0	0		49	17	34.6939		73	28	38.3562		90	50	55.5556		137	7	5.10949		85	19	22.3529		39	16	41.0256		40	27	67.5
			126	0	0		45	20	44.4444		67	17	25.3731		65	34	52.3077		133	8	6.01504		78	19	24.359		40	10	25		46	22	47.8261
			219	1	0.456621		58	26	44.8276		51	22	43.1373		74	53	71.6216		116	9	7.75862		102	28	27.451		90	15	16.6667		41	25	60.9756
			137	2	1.45985		63	20	31.746		51	23	45.098		88	54	61.3636		179	9	5.02793		97	22	22.6804		74	12	16.2162		44	26	59.0909
			95	0	0		62	18	29.0323		57	17	29.8246		72	27	37.5		122	6	4.91803		74	25	33.7838		89	20	22.4719		37	26	70.2703
			172	2	1.16279		76	26	34.2105		68	18	26.4706		63	44	69.8413		156	1	0.641026		105	32	30.4762		40	18	45		27	21	77.7778
			138	5	3.62319		75	26	34.6667		49	22	44.898		80	55	68.75		122	5	4.09836		86	22	25.5814		66	15	22.7273		71	51	71.831
			175	8	4.57143		79	28	35.443		44	18	40.9091		77	31	40.2597						122	36	29.5082		64	17	26.5625		76	51	67.1053
			181	5	2.76243		35	15	42.8571		34	18	52.9412		62	23	37.0968						94	33	35.1064		76	22	28.9474		70	48	68.5714
			177	4	2.25989		65	18	27.6923		23	13	56.5217		48	26	54.1667						97	34	35.0515		91	24	26.3736		61	45	73.7705
			153	4	2.61438		61	16	26.2295		24	17	70.8333		81	27	33.3333						53	41	77.3585		45	19	42.2222		51	34	66.6667
			161	3	1.86335		79	21	26.5823		61	15	24.5902		89	56	62.9213						56	41	73.2143		57	18	31.5789		63	25	39.6825
			141	1	0.70922		57	22	38.5965		27	14	51.8519		64	42	65.625						75	43	57.3333		51	13	25.4902		64	22	34.375
			114	1	0.877193		51	27	52.9412		54	18	33.3333		61	40	65.5738						89	30	33.7079		66	21	31.8182		50	17	34
			145	3	2.06897		58	18	31.0345		49	19	38.7755		52	44	84.6154						92	35	38.0435		54	19	35.1852		75	35	46.6667
			71	8	11.2676		81	22	27.1605		65	18	27.6923		53	25	47.1698						74	29	39.1892
			76	0	0		96	21	21.875		63	25	39.6825		73	38	52.0548						74	13	17.5676
							83	14	16.8675		72	23	31.9444		71	36	50.7042
							90	25	27.7778		63	25	39.6825		68	42	61.7647
							91	24	26.3736		70	24	34.2857		57	29	50.8772
							118	38	32.2034		76	25	32.8947		65	44	67.6923
							109	31	28.4404		72	13	18.0556		58	39	67.2414
							89	27	30.3371		96	22	22.9167		41	27	65.8537
							114	29	25.4386		95	22	23.1579		48	37	77.0833
							101	28	27.7228		59	25	42.3729		55	40	72.7273
							77	22	28.5714		23	16	69.5652		73	45	61.6438
							94	25	26.5957		51	26	50.9804		69	34	49.2754
							102	25	24.5098		63	19	30.1587		39	28	71.7949
							95	23	24.2105		52	19	36.5385		51	26	50.9804
							106	27	25.4717		44	14	31.8182		55	42	76.3636
							110	34	30.9091		63	25	39.6825		65	45	69.2308
							87	25	28.7356		82	20	24.3902		51	43	84.3137
							88	28	31.8182		65	14	21.5385		55	41	74.5455
		Mean	124	2.73077	2.37935		73.6667	22.0714	31.8673		58.5	19.2857	35.6556		64.5238	38.881	61.1141		133	4.4375	3.27431		86.5769	27.9231	33.7191		55.4583	17.8333	34.3434		57.0833	33.7083	60.6959
	Mean

## Sheet: LDH 
												LDH
									Vehcile		SLCP 20uM		BBR 100uM		SLCP+BBR (20uM+100uM)
									17.5359		26.1929		63.4106		81.1685
									19.5337		24.9351		47.8724		67.998
									15.4642		26.4149		56.0114		69.9218
									14.7983		35.5158		53.0518		61.6348
									16.4261		27.8207		55.4195		63.7065
									14.5763		30.1885		64.8904		77.3949
									14.0583		27.0068		73.9173		75.2492
									14.6503		22.8633		58.2312		75.3971
									13.9844		35.9598		51.5719		84.4241
									11.6166		28.2647		58.8231		75.1012
									15.4642		28.1907		47.9464		85.7559
									13.2444		64.8164		56.1594		114.465
									18.3498		32.1862		57.5652		62.1527
									15.9081		33.74		48.4643		56.9733
									16.87		36.1818		57.7132		70.1438
									17.314		35.1459		55.7155		73.0294
									14.2063		34.9979		57.0473		70.7357
									15.6862		68.516		52.5338		83.7582
									15.2422		23.1593		33.3701		61.5608
									14.2803		31.6683		43.4329		77.9129
									13.6144		21.7534		42.249		67.4801
									11.5426		32.9261		16.4261		62.3007
									16.648		29.0046		31.0024		76.433
									14.7243		40.9912		44.9127		104.772
									16.5001		29.2266		46.2446		66.8881
									16.2041		30.7804		45.5786		78.9487
									11.2467		27.9687		46.0226		71.2536
									17.6099		28.7086		19.3857		39.2154
									12.5785		32.9261		45.1347		73.3994
									15.5382		35.0719		56.2334		96.4107
									17.388				46.7625		66.8881
									14.9462				51.8383		83.9061
									16.648				48.1683		74.9532
									11.5426				26.0449		66.2222
									16.5741				47.4284		74.8052
									15.4642				53.1998		71.9935
			Mean
			SD

## Sheet: TUNEL staining
										U87MG
																														U-251MG cells
					Vehicle			SLCP (20uM)				BBR (100uM)				SLCP+BBR (20uM+100uM)
			Total cell/field	TUNEL+	% Tunel + cells		Total cell/field	TUNEL+ cell	% Tunel cells		Total cell/field	TUNEL+	% Tunel cells		Total cell/field	TUNEL+	% Tunel cells						Vehicle					SLCP (20uM)				BBR (100uM)					SLCP+BBR (20+100uM)
			125	14	11.2		81	12	14.8148		120	17	14.1667		56	25	44.6429				Total cell/field	TUNEL + Cells	Total Cells	Percentage TUNEL + Cells			Total cell/field	TUNEL+	% TUNEL +			Total cell/field	Tunel+	% TUNEL + cells		Total cell/field	TUNEL + Cells		Percentage TUNEL + Cells
			128	8	6.25		66	14	21.2121		88	25	28.4091		56	28	50				106	1	107	0.934579			6	2	33.3333			69	5	7.24638		71	28		39.4366
			140	4	2.85714		80	22	27.5		83	25	30.1205		61	22	36.0656				95	5	100	5			43	21	48.8372			57	2	3.50877		75	13		17.3333
			131	3	2.29008		83	12	14.4578		114	17	14.9123		72	20	27.7778				100	0	100	0			47	26	55.3191			82	5	6.09756		74	10		13.5135
			124	12	9.67742		86	18	20.9302		115	22	19.1304		70	29	41.4286				88	0	88	0			51	25	49.0196			56	4	7.14286		64	13		20.3125
			99	7	7.07071		66	18	27.2727		113	20	17.6991		61	29	47.541				98	0	98	0			25	5	20			73	12	16.4384		75	12		16
			103	0	0		66	19	28.7879		113	22	19.469		71	27	38.0282				54	2	56	3.57143			42	24	57.1429			68	6	8.82353		85	12		14.1176
			138	6	4.34783		73	20	27.3973		95	22	23.1579		70	25	35.7143				53	0	53	0			37	9	24.3243			62	7	11.2903		75	9		12
			88	1	1.13636		81	21	25.9259		99	28	28.2828		60	45	75				62	0	62	0			56	20	35.7143			63	6	9.52381		63	17		26.9841
			74	1	1.35135		63	13	20.6349		102	21	20.5882		55	27	49.0909				51	0	51	0			51	12	23.5294			58	2	3.44828		59	11		18.6441
			102	0	0		104	28	26.9231		105	22	20.9524		78	38	48.7179				67	0	67	0			52	11	21.1538			44	11	25		43	8		18.6047
			125	0	0		118	22	18.6441		90	21	23.3333		68	32	47.0588				76	0	76	0			55	19	34.5455			51	6	11.7647		61	6		9.83607
			112	0	0		121	35	28.9256		69	16	23.1884		67	19	28.3582				74	0	74	0			46	16	34.7826			76	6	7.89474		55	14		25.4545
			136	0	0		138	5	3.62319		79	21	26.5823		74	34	45.9459				74	0	74	0			35	14	40			65	7	10.7692		51	10		19.6078
			104	2	1.92308		148	22	14.8649		74	18	24.3243		76	27	35.5263				74	3	77	3.8961			33	14	42.4242			73	12	16.4384		47	14		29.7872
			109	0	0		132	28	21.2121		88	24	27.2727		75	25	33.3333				109	3	112	2.67857			60	17	28.3333			58	2	3.44828		32	14		43.75
			111	0	0		102	30	29.4118		65	10	15.3846		64	33	51.5625				105	2	107	1.86916			47	19	40.4255			74	3	4.05405		22	10		45.4545
			82	3	3.65854		124	40	32.2581		87	34	39.0805		66	32	48.4848				115	4	119	3.36134			50	20	40			80	2	2.5		46	12		26.087
			79	2	2.53165		106	26	24.5283		84	45	53.5714		59	31	52.5424				114	6	120	5			55	12	21.8182			64	15	23.4375		49	16		32.6531
			114	3	2.63158		107	27	25.2336		75	32	42.6667		65	34	52.3077				99	3	102	2.94118			55	22	40			88	1	1.13636		63	15		23.8095
			114	1	0.877193		83	29	34.9398		65	23	35.3846		70	37	52.8571				96	3	99	3.0303			27	11	40.7407			62	18	29.0323		57	12		21.0526
			106	2	1.88679		85	30	35.2941		86	22	25.5814		65	42	64.6154				118	2	120	1.66667			49	16	32.6531			60	16	26.6667		58	13		22.4138
			83	1	1.20482		112	35	31.25						82	31	37.8049				140	1	141	0.70922			39	20	51.2821			67	15	22.3881		57	13		22.807
			98	1	1.02041		101	21	20.7921						82	31	37.8049				101	1	102	0.980392			45	18	40			58	2	3.44828		52	12		23.0769
			89	1	1.1236		76	28	36.8421						63	50	79.3651				89	1	90	1.11111			36	10	27.7778			51	8	15.6863		38	9		23.6842
			99	1	1.0101		81	23	28.3951						64	46	71.875				97	1	98	1.02041			57	21	36.8421			45	6	13.3333		42	13		30.9524
			76	0	0		122	29	23.7705						79	35	44.3038				100	1	101	0.990099			38	10	26.3158			62	3	4.83871		70	15		21.4286
			90	1	1.11111		91	6	6.59341						81	26	32.0988				92	4	96	4.16667			34	10	29.4118			68	4	5.88235		75	14		18.6667
			99	0	0		135	17	12.5926						66	34	51.5152				75	2	77	2.5974			63	19	30.1587			86	2	2.32558		48	14		29.1667
			94	1	1.06383		115	11	9.56522						76	28	36.8421				68	4	72	5.55556			47	18	38.2979			67	6	8.95522		54	16		29.6296
			89	1	1.1236		110	8	7.27273						80	23	28.75				64	5	69	7.24638			42	14	33.3333			55	6	10.9091		59	15		25.4237
			84	2	2.38095		122	19	15.5738						56	38	67.8571				78	4	82	4.87805			45	20	44.4444			66	6	9.09091		57	9		15.7895
			91	0	0		101	9	8.91089						69	33	47.8261				59	11	70	15.7143			44	10	22.7273			91	5	5.49451		69	16		23.1884
			89	1	1.1236		78	16	20.5128						75	35	46.6667				61	11	72	15.2778			27	8	29.6296			72	6	8.33333		73	12		16.4384
			85	2	2.35294		84	21	25						75	31	41.3333				62	1	63	1.5873			53	11	20.7547			85	9	10.5882		65	36		55.3846
			90	3	3.33333		121	23	19.0083						63	32	50.7937				67	3	70	4.28571			68	23	33.8235			76	3	3.94737		68	38		55.8824
			83	0	0		99	22	22.2222						69	29	42.029				81	6	87	6.89655			39	6	15.3846			62	3	4.83871		50	32		64
			71	0	0		125	22	17.6						62	35	56.4516				80	8	88	9.09091			57	22	38.5965			57	11	19.2982		54	32		59.2593
			106	2	1.88679		115	15	13.0435						54	25	46.2963				60	10	70	14.2857			38	14	36.8421			52	25	48.0769		66	40		60.6061
			74	1	1.35135		121	23	19.0083						64	38	59.375				115	6	121	4.95868			50	2	4			63	24	38.0952		70	45		64.2857
			93	3	3.22581		132	50	37.8788						69	37	53.6232				89	8	97	8.24742			39	11	28.2051			50	27	54		71	49		69.0141
			79	1	1.26582		76	11	14.4737						60	29	48.3333					1	82	1.21951			34	13	38.2353			49	28	57.1429		64	45		70.3125
							78	12	15.3846						70	37	52.8571					4	80	5			32	11	34.375			43	26	60.4651		54	30		55.5556
							61	11	18.0328						77	24	31.1688					0	91	0			72	22	30.5556			55	22	40		44	22		50
							85	10	11.7647						72	32	44.4444					0	70	0			48	11	22.9167			41	26	63.4146		57	38		66.6667
							66	15	22.7273						70	24	34.2857					1	78	1.28205			45	17	37.7778			40	19	47.5		49	32		65.3061
							99	30	30.303						81	27	33.3333					1	49	2.04082			61	7	11.4754			35	17	48.5714		51	34		66.6667
							94	45	47.8723						59	30	50.8475					0	46	0			53	15	28.3019			38	17	44.7368		48	31		64.5833
							114	21	18.4211						65	30	46.1538					1	59	1.69492			53	8	15.0943			45	25	55.5556		33	20		60.6061
							118	42	35.5932						56	33	58.9286					1	61	1.63934			40	19	47.5			43	21	48.8372		22	8		36.3636
															55	31	56.3636					2	58	3.44828			45	11	24.4444			47	16	34.0426		44	27		61.3636
																						1	71	1.40845			41	20	48.7805			46	24	52.1739		47	32		68.0851
																						1	67	1.49254			37	11	29.7297			52	21	40.3846		52	32		61.5385
																						2	76	2.63158			52	17	32.6923			49	22	44.898		44	30		68.1818
		Mean	100.143	2.16667	2.00638		98.9	21.72	22.3039		91.3182	23.0455	26.0572		67.7059	31.2745	46.979					4	74	5.40541			49	15	30.6122			47	18	38.2979		52	29		55.7692
																						1	76	1.31579			34	12	35.2941			59	18	30.5085		50	37		74
																						1	88	1.13636			44	16	36.3636			44	23	52.2727		45	29		64.4444
																						1	95	1.05263			44	19	43.1818			46	18	39.1304		38	25		65.7895
																						1	78	1.28205			70	13	18.5714			47	15	31.9149		38	20		52.6316
																						1	92	1.08696			58	22	37.931			43	15	34.8837		57	37		64.9123
																						1	95	1.05263			56	27	48.2143			52	22	42.3077		64	41		64.0625
																						1	106	0.943396			63	28	44.4444			41	19	46.3415		42	23		54.7619
																						0	87	0			47	14	29.7872			43	19	44.186		45	26		57.7778
																						0	79	0			53	18	33.9623			33	22	66.6667		52	23		44.2308
																						1	74	1.35135			41	14	34.1463			42	17	40.4762		45	36		80
																						2	74	2.7027			35	12	34.2857			45	22	48.8889		65	38		58.4615
																						1	64	1.5625			32	9	28.125			52	17	32.6923		64	35		54.6875
																						3	63	4.7619			30	6	20			44	21	47.7273
																						3	67	4.47761			50	16	32			45	18	40		54.9848	22.4091		0
																						4	63	6.34921			51	16	31.3725			48	15	31.25
																						1	57	1.75439			52	18	34.6154			61	14	22.9508
																						1	62	1.6129			42	14	33.3333			48	22	45.8333
																						2	58	3.44828			45	20	44.4444			52	22	42.3077
																						1	70	1.42857			39	16	41.0256			50	19	38
																						0	79	0			63	18	28.5714			30	17	56.6667
																						0	67	0			51	15	29.4118
																						7	81	8.64198			47	17	36.1702
																						1	77	1.2987			58	27	46.5517
																						1	92	1.08696			46	21	45.6522
																											52	17	32.6923
																											50	20	40
																											54	9	16.6667
																											46	20	43.4783
																											47	16	34.0426
																											58	21	36.2069
																											52	21	40.3846
																											45	16	35.5556
																											49	22	44.898
																											47	15	31.9149
																											47	14	29.7872
																											41	15	36.5854
																											55	23	41.8182
																											42	16	38.0952
																											39	13	33.3333
																											62	19	30.6452
																											37	11	29.7297
																											42	13	30.9524
																											39	18	46.1538
																											44	16	36.3636
																											29	12	41.3793
																											51	11	21.5686
																											67	30	44.7761
																											32	7	21.875
																											54	17	31.4815
																											38	15	39.4737
																											41	12	29.2683
																											39	13	33.3333
																											34	9	26.4706
																											34	9	26.4706
																											57	20	35.0877
																											43	18	41.8605
																											46	13	28.2609
																											48	16	33.3333
																											52	18	34.6154
																											39	13	33.3333
																											39	9	23.0769
																											39	8	20.5128
																											35	13	37.1429
																											43	13	30.2326
																											44	14	31.8182
																											45	13	28.8889
																											39	16	41.0256
																											41	20	48.7805
																											44	12	27.2727
																											52	16	30.7692
																											42	17	40.4762
																											53	23	43.3962
																											51	17	33.3333
																											61	26	42.623
																											56	22	39.2857
																											42	10	23.8095
																											30	66	220
																											39	11	28.2051
																						2.25641	81.2051	2.80973	#DIV/0!	106.439	45.7803	15.9167	35.2607	#DIV/0!	56.3649	#DIV/0!	13.4595	27.5165	#DIV/0!	54.9848	22.4091	#DIV/0!	41.676	#DIV/0!	#DIV/0!	#DIV/0!	#DIV/0!	#DIV/0!	#DIV/0!

## Sheet: Comet count
							24h															48h
			Vehicle			SLCP (20uM)					BBR (100uM)			SLCP+BBR (20+100uM)				SLCP (20uM)				BBR (100uM)				SLCP+BBR (20+100uM)
		Total cells/field	Comet + cells	% comet + cells		Total cells/field	Comet +	% comet + cells		Total cells/field	Comet +	% comet + cells		Total cells/field	Comet +	% comet + cells		Total cells/field	Comet +	% comet + cells		Total cells/field	Comet +	% comet + cells		Total cells/field	Comet +	% comet + cells
		46	4	8.69565		7	2	28.5714		25	5	20		19	11	57.8947		17	8	47.0588		36	16	44.4444		16	13	81.25
		62	1	1.6129		8	2	25		21	8	38.0952		21	13	61.9048		16	8	50		28	17	60.7143		18	10	55.5556
		73	2	2.73973		9	3	33.3333		12	4	33.3333		24	12	50		14	6	42.8571		31	16	51.6129		15	10	66.6667
		90	0	0		5	1	20		15	8	53.3333		25	13	52		15	8	53.3333		28	12	42.8571		13	8	61.5385
		41	0	0		4	1	25		14	6	42.8571		38	20	52.6316		15	5	33.3333		26	11	42.3077		14	8	57.1429
		41	1	2.43902		3	1	33.3333		11	5	45.4545		27	13	48.1481		16	6	37.5		45	20	44.4444		14	9	64.2857
		83	3	3.61446		4	1	25		11	4	36.3636		16	5	31.25		19	7	36.8421		38	15	39.4737		16	9	56.25
		64	0	0		5	1	20		19	9	47.3684		31	16	51.6129		19	9	47.3684		45	12	26.6667		12	8	66.6667
		29	1	3.44828		4	1	25		12	3	25		21	9	42.8571		17	8	47.0588		37	15	40.5405		14	8	57.1429
		42	0	0		3	1	33.3333		14	5	35.7143		16	11	68.75		15	9	60		40	20	50		14	9	64.2857
		27	0	0		7	2	28.5714		16	7	43.75		25	15	60		15	7	46.6667		25	9	36		10	6	60
		52	3	5.76923		2	1	50		13	4	30.7692						16	9	56.25		30	7	23.3333		10	7	70
		59	2	3.38983		4	2	50		21	6	28.5714						21	10	47.619		33	12	36.3636		17	12	70.5882
		67	1	1.49254		20	2	10		9	3	33.3333						19	9	47.3684		19	6	31.5789		18	11	61.1111
		70	0	0		4	1	25		20	8	40						20	7	35		31	13	41.9355		15	12	80
		67	3	4.47761		7	2	28.5714		11	5	45.4545						22	10	45.4545		36	14	38.8889		17	9	52.9412
		52	1	1.92308		3	1	33.3333		15	6	40						12	9	75		43	18	41.8605		15	9	60
		62	0	0		16	5	31.25		14	5	35.7143						12	6	50		53	24	45.283		17	10	58.8235
		56	1	1.78571		14	4	28.5714		14	4	28.5714						19	9	47.3684		37	12	32.4324		16	9	56.25
		68	1	1.47059		14	4	28.5714		8	5	62.5						16	7	43.75		58	25	43.1034		16	10	62.5
		38	0	0		12	3	25		17	7	41.1765						24	10	41.6667		56	17	30.3571		13	11	84.6154
		39	0	0		10	3	30		17	6	35.2941						18	6	33.3333		52	23	44.2308		17	10	58.8235
		41	0	0		14	4	28.5714		11	5	45.4545						18	10	55.5556		40	21	52.5		10	7	70
		54	0	0		5	4	80		12	5	41.6667						18	10	55.5556		21	12	57.1429		16	8	50
		50	0	0		8	3	37.5		12	5	41.6667						20	8	40		28	11	39.2857		13	6	46.1538
		48	1	2.08333		5	2	40		14	7	50						14	4	28.5714		37	15	40.5405		14	7	50
		70	0	0		10	2	20		11	4	36.3636						53	16	30.1887		50	20	40		13	4	30.7692
		41	0	0		5	1	20		13	6	46.1538						63	19	30.1587		45	24	53.3333		14	12	85.7143
		50	0	0		7	2	28.5714		10	4	40						45	20	44.4444		36	15	41.6667		19	12	63.1579
		48	0	0		2	1	50		15	6	40						46	12	26.087		28	12	42.8571		9	6	66.6667
		33	0	0		4	2	50		20	7	35						48	18	37.5		36	16	44.4444		7	4	57.1429
		54	1	1.85185		2	1	50		22	5	22.7273						49	18	36.7347		60	16	26.6667
		44	0	0		6	2	33.3333		25	12	48						73	26	35.6164		47	27	57.4468
		31	1	3.22581		9	3	33.3333		16	8	50						35	14	40		49	20	40.8163
		32	0	0		10	4	40		19	8	42.1053						18	8	44.4444		49	21	42.8571
		46	1	2.17391		8	3	37.5		17	8	47.0588						11	5	45.4545		54	26	48.1481
		38	0	0		6	3	50		20	5	25						18	8	44.4444		46	24	52.1739
						14	5	35.7143										19	6	31.5789		27	13	48.1481
						9	2	22.2222										20	11	55		27	17	62.963
						6	3	50										22	9	40.9091		45	22	48.8889
						9	2	22.2222										16	9	56.25		28	15	53.5714
						5	3	60										14	8	57.1429		37	17	45.9459
						6	2	33.3333										16	8	50		37	20	54.0541
						13	4	30.7692										13	6	46.1538		41	18	43.9024
						9	2	22.2222										21	9	42.8571		49	16	32.6531
						12	2	16.6667										15	8	53.3333		70	23	32.8571
						4	2	50														51	19	37.2549
						8	5	62.5														59	20	33.8983
						8	4	50														49	22	44.898
						6	3	50														45	13	28.8889
						5	3	60														58	22	37.931
						13	5	38.4615														49	21	42.8571
						11	3	27.2727
						13	5	38.4615
						11	4	36.3636
						13	4	30.7692
						17	4	23.5294
						9	3	33.3333
						17	6	35.2941
						20	5	25
						21	6	28.5714
						18	5	27.7778
						18	4	22.2222
						13	4	30.7692
						14	2	14.2857
						14	5	35.7143
						12	4	33.3333
						25	18	72
						38	26	68.4211
						25	10	40
						19	9	47.3684
						49	5	10.2041
						17	3	17.6471
						37	2	5.40541
						53	6	11.3208
						54	7	12.963
						38	2	5.26316
						44	5	11.3636
						46	6	13.0435
						39	6	15.3846
						41	7	17.0732
						43	10	23.2558
						36	9	25
						42	23	54.7619
						40	14	35
						52	13	25
						50	10	20
						43	9	20.9302
						62	17	27.4194
						55	11	20
						40	16	40
						33	20	60.6061
						34	20	58.8235
						25	12	48
						18	8	44.4444
						22	13	59.0909
						16	8	50
						18	5	27.7778
						24	12	50
						18	4	22.2222
						20	5	25
						40	6	15
						44	8	18.1818
						47	8	17.0213
						44	14	31.8182
						17	15	88.2353
						41	16	39.0244
						20	14	70
						15	4	26.6667
						11	4	36.3636
						12	3	25
						17	3	17.6471
						15	0	0
						18	5	27.7778
						17	5	29.4118
						27	3	11.1111
						16	0	0
						22	4	18.1818
						15	5	33.3333
						18	7	38.8889
						16	10	62.5
						18	6	33.3333
						22	6	27.2727
						19	7	36.8421
						14	7	50
						15	4	26.6667
						17	5	29.4118
						13	0	0
						14	5	35.7143
						12	7	58.3333
						15	4	26.6667
						13	9	69.2308
						18	3	16.6667
						23	11	47.8261
						16	7	43.75
						20	13	65
						24	8	33.3333
						16	7	43.75
						30	15	50
						23	13	56.5217
						25	10	40
						21	6	28.5714
						22	9	40.9091
						30	7	23.3333
						28	7	25
						21	9	42.8571
						23	11	47.8261
						25	15	60
	Mean	51.5676	0.756757	1.41064	#DIV/0!	19.1824	6	34.0056	#DIV/0!	15.2973	5.89189	39.2933	#DIV/0!	23.9091	12.5455	52.459		23.087	9.63043	44.6263	#DIV/0!	40.8654	17.1538	42.635	#DIV/0!	14.2581	8.83871	62.1304
								32.595				37.8826				51.0484				43.2157				41.2244				60.7198

## Sheet: Number of nuclear lobes
						Number of nuclera lobes
			Vehicle		SLCP (20uM)		BBR(100uM)		SLCP+BBR(20+100uM)
			1		6		3		14
			2		6		10		15
			1		5		14		14
			1		6		6		16
			1		12		11		14
			1		10		6		9
			1		11		6		9
			1		8		7		9
			1		6		7		14
			1		11		7		8
			1		5		4		15
			1		11		8		15
			1		6		9		9
			1		13		6		12
			2		7		6		16
			1		10		7		7
			2		12		12		16
			1		7		8		8
			1		6		6		15
			1		14		9		9
			1		8		7		7
			1		9		10		10
			1		10		5		7
			1		15		7		13
			1		14		8		9
			1		7		3		14
			1		9		8		16
			1		8		9		16
			1		9		6		15
			1		14		8		14
			1		9		8		12
			1		10		5		10
			1		8		8		7
			1		7		9		5
			1		11		10		11
			1		10		9		13
			1		9		7		8
			1		7		8		10
			1		6		6		12
					10		8		15
					5		8		9
					6		12		7
					13		8		7
					8		9		13
					8		12		9
					10		6		13
					7		12		14
					5		9		7
					7		8		9
					5		6		9
					6		7		12
					5		10		13
					6		10		12
					8		11		5
					12		12		10
					10		8		9
					8		14		7
					6		8		14
					12		9		8
					11		10		12
					11		9		12
					7		17		15
					5		7		15
					10		8		18
					13		8		7
					18		16		13
					14		10		15
					13		14
					6		12
					8		9
					7		7
					7		8
					8		8
					10		12
					10		18
					10		8
					6		10
					6		6
					7		18
					9		11
					10		13
					6		5
					6		7
					13		7
					7		13
					9		11
					8		12
					12		10
					6		7
							8
							7
							6
							14
							9
							9
							8
							11
	Mean		1.07692	#DIV/0!	8.78652	#DIV/0!	8.89691	#DIV/0!	11.3731

## Sheet: Mitochondrial coun ATP, glo-ass
																Glo-assay
															Luniscent ATP levels U87MG									Luniscent ATP levels U-251MG
					Mitochondrial count
																							Vehicle	SLCP (20uM)	BBR 100uM	SLCP+BBR
	Control		Cur			BBR		Combination				Blank	Vehicle	ATP	SLCP (20uM)	ATP	BBR 100uM	ATP	SLCP+BBR	ATP			1174.08	1095.02	1056.45	876.614
	50		16			18		5				4159	75144	3163.29	59560	2501.22	29800	1236.91	7460	287.823			1423.12	1241.93	1133.73	868.925
	40		18			38		4				4030	75909	3195.79	61885	2600	34720	1445.93	8480	331.156			1362.76	1280.34	1078.45	935.327
	22		15			42		7				3799	76744	3231.26	60482	2540.39	37100	1547.04	8550	334.13			1360.63	1346.78	1400.48	892.206
	18		16			22		6				3312	77904	3280.54	61202	2570.98	34660	1443.38	9000	353.248			1249.11	1214.02	1292.36	836.722
	12		11			19		4				3041	78876	3321.84	60056	2522.29	33700	1402.59	8420	328.607			1176.76	1140.69	1168.86	930.781
	14		9			17		6				1801	74998	3157.09	60977	2561.42	34050	1417.46	7210	277.202			1320.91	1047.95	1058.23	848.702
	13		18			14		17				1401	69151	2908.68	58972	2476.24	57930	2431.97	5250	193.934			1417.22	1182.33	1116.77	783.448
	13		11			21		9				3950	66664	2803.03	54120	2270.11	57000	2392.46	5920	222.398			1515.48	1198.09	1210.07	761.993
	14		11			16		9				3886	67906	2855.79	63290	2659.69	39660	1655.8	6080	229.195			1456.94	1239.17	1112.99	841.48
	12		11			4		10				3877	64734	2721.03	60619	2546.21	57990	2434.52	7060	270.829			1231.06	1294.53	1142.35	830.732
	15		10			18		5				3588	62970	2646.09	59761	2509.76	56560	2373.77	5930	222.823			1368.83	1129.73	1101.4	816.882
	14		9			9		7				3028	67090	2821.12	65246	2742.79	34060	1417.89	6090	229.62			1140.69	1062.52	1196.43	884.134
	13		15			16		8				1762	66642	2802.09	61688	2591.63	30500	1266.65	4900	179.065			1298.99	1175.61	1114.14	968.676
	13		10			13		9				1381	66200	2783.31	60244	2530.28	31310	1301.06	5600	208.803			1361.95	1251.36	1096.42	897.431
	31		14			26		10					63862	2683.99	61028	2563.59	52020	2180.9	5600	208.803			1386.08	1203.82	1130.45	914.807
	32		7			13		8					65586	2757.23	65156	2738.96	53060	2225.08	6090	229.62			1396.57	1155.65	1068.13	888.212
	45		7			24		13					65610	2758.25	56681	2378.91	51370	2153.28	5320	196.908			1371.12	1164.65	1013.96	970.758
	26		18			17		11					68759	2892.03	58465	2454.7	50160	2101.88	5410	200.731			1192.61	1119.37	1063.12	823.127
	24		14			20		12					67491	2838.16	59745	2509.08	29740	1234.36	7250	278.901			1440.84	1260.16	1139.25	820.366
	37		17			21		5					68999	2902.23	61807	2596.68	33460	1392.4	7810	302.692			1378.13	1309.06	1113.04	843.987
	32		16			26		5					70454	2964.04	60857	2556.32	36260	1511.35	7950	308.64			1366.92	1335.48	1322.18	804.859
	35		16			16		9					72070	3032.69	61742	2593.92	33170	1380.08	8590	335.829			1289.6	1228.38	1266.53	778.01
	30		9			22		7					73871	3109.21	61468	2582.28	32310	1343.54	8490	331.581			1253.7	1126.63	1136.91	817.732
	20		8			19		8					70286	2956.9	61335	2576.63	31520	1309.98	7210	277.202			1319.68	1063.88	1062.78	782.428
	31		9			18		6					66484	2795.38	57917	2431.42	57030	2393.74	5520	205.404			1417.05	1196.01	1133	749.928
	31		14			19		8					67888	2855.03	55270	2318.97	57020	2393.31	5510	204.98			1500.66	1226.25	1171.71	745.51
	22		18			16		7					67811	2851.76	63186	2655.27	19500	799.326	6010	226.221			1491.52	1237.68	1130.67	807.366
	49		15			18		2					64536	2712.62	60112	2524.67	57410	2409.88	6670	254.261			1274.94	1232.03	1136.78	759.444
	60		19			16		3					63283	2659.39	60602	2545.49	55950	2347.86	6070	228.771			1332.25	1059.21	1111.34	743.725
	19		17			18		4					66016	2775.5	64923	2729.06	54230	2274.78	5550	206.679			1203.4	1066.43	1149.06	812.209
	22		16			21		3					64657	2717.76	60040	2521.62	40740	1701.68	4720	171.418			1353.11	1150.21	1119.03	916.846
	17		24			24		6					65431	2750.64	58924	2474.2	40150	1676.61	4960	181.614			1418.03	1250.26	1109.38	837.954
	38		28			21		5					63733	2678.51	60174	2527.31	51030	2138.84	5770	216.025			1415.48	1192.78	1089.12	845.431
	39		27			31		7					64893	2727.79	63422	2665.29	52310	2193.22	5240	193.509			1398.14	1134.53	1094.77	843.307
	22		19			30		8					65389	2748.86	57019	2393.27	50460	2114.62	5540	206.254			1343.42	1133.98	1033.38	897.686
	39		22					4					67555	2840.88	57304	2405.38	50010	2095.5	5220	192.659			1248.26	1153.95	1069.91	816.457
	24		15					4															1457.96	1281.7	1144.09	798.274
	42							3															1375.59	1324.94	1116.09	800.908
	33							5															1392.75	1344.36	1327.58	782.046
	45							3			Mean	3072.5	68488.8	2880.55	60424.4	2537.95	43276.4	1809.44	6456.94	245.209			1311.65	1251.28	1271.71	758.212
	45							8															1236.07	1152.38	1169.54	796.023
	25							6			Lumiscent%				11.7747		36.8124		90.5723				1355.49	1076.25	1082.15	779.794
	24							5			ATP%					11.8937		37.1844		91.4874			1426.18	1201.1	1130.84	740.072
	18							8															1486.21	1237.81	1162.1	719.552
	23							7															1476.95	1220.14	1135.34	788.376
	42							5															1311.01	1242.14	1144.09	740.072
	14							7															1341.3	1085.51	1114.57	733.359
	46							6															1221.58	1062.78	1133.22	807.536
	14							3															1389.22	1136.44	1100.76	906.183
	39							7															1434.17	1223.71	1109.81	832.389
	35							11															1429.84	1180.08	1088.52	815.098
	43							13															1408.09	1138.7	1093.66	827.206
	24							6															1349.67	1153.57	1047.48	872.196
	68							6
	61							13
	32							14
	31							6
	22							7
	29							12
	37							4
	18							11
								13
								6
								6
								5
								4
								3
								7
								8
								9
								6
								8
Mean	29.4754	#DIV/0!	14.8378	#DIV/0!	#DIV/0!	20.0857	#DIV/0!	7.11111
% change			49.6603			31.856		75.8744

[truncated: 2 more sheets: ROS, Immunointensity]
