# Supplementary material for: Combination treatment of berberine and solid lipid curcumin particles increased cell death and inhibited PI3K/Akt/mTOR pathway of human cultured glioblastoma cells more effectively than did individual treatments
Source: PLoS One. 2019 Dec 16;14(12):e0225660. doi: 10.1371/journal.pone.0225660 (PMC6913937; doi:10.1371/journal.pone.0225660)
Supplement: S4 Fig — (XLSX) [file pone.0225660.s004.xlsx]

## Sheet: Bax
																						Tubulin
			Vehicle	tubulin	ratio		SLCP	tubulin	ratio		BBR	tubulin	ratio		SLCP+BBR	tubulin	ratio				Vehicle	SLCP	BBR	SLCP+BBR
			1.172	1.50086	0.780887		1.873	1.51093	1.23964		1.572	1.54307	1.01875		1.669	1.50564	1.1085				1.492	1.424	0.947	1.213
			1.157	1.50086	0.770893		1.481	1.51093	0.980192		1.319	1.54307	0.854789		1.668	1.50564	1.10783				1.463	1.467	1.581	1.696
			1.299	1.50086	0.865505		1.705	1.51093	1.12845		1.648	1.54307	1.068		1.491	1.50564	0.990275				1.429	1.273	1.095	1.368
			0.956	1.50086	0.636969		1.684	1.51093	1.11455		1.508	1.54307	0.977272		1.486	1.50564	0.986954				1.415	1.684	1.835	1.352
			0.979	1.50086	0.652294		1.428	1.51093	0.945114		1.182	1.54307	0.766005		1.65	1.50564	1.09588				1.478	1.236	1.402	1.317
																					1.586	1.312	1.246	1.3
		Mean	1.1126	1.50086	0.74131		1.6342	1.51093	1.08159		1.4458	1.54307	0.936962		1.5928	1.50564	1.05789				1.585	1.596	1.582	1.496
																					1.495	1.387	1.544	1.665
		Ratio	0.74131				1.08159				0.936962				1.05789						1.5	1.577	1.75	1.605
																					1.507	1.758	1.774	1.573
																					1.441	1.689	1.877	1.697
																					1.523	1.621	1.829	1.633
																					1.515	1.69	1.463	1.694
																					1.583	1.439	1.678	1.47
																				Mean	1.50086	1.51093	1.54307	1.50564

## Sheet: Bcl2
			Vehicle	tubulin	ratio		SLCP	tubulin	ratio		BBR	tubulin	ratio		SLCP+BBR	tubulin	ratio
			0.392	1.48657	0.263694		0.962	1.51093	0.636695		0.653	1.54307	0.423182		0.931	1.50564	0.618341
			0.377	1.48657	0.253604		0.425	1.51093	0.281284		0.417	1.54307	0.27024		0.71	1.50564	0.471559
			0.269	1.48657	0.180953		0.669	1.51093	0.442774		0.602	1.54307	0.390131		0.739	1.50564	0.49082
			0.323	1.48657	0.217278		0.339	1.51093	0.224365		0.313	1.54307	0.202842		0.724	1.50564	0.480858
			0.75	1.48657	0.504517		1.69	1.51093	1.11852		1.45	1.54307	0.939684		1.44	1.50564	0.956402
			0.99	1.48657	0.665962		1.09	1.51093	0.721411		1.11	1.54307	0.719345		0.58	1.50564	0.385218
			0.62	1.48657	0.417067		1.26	1.51093	0.833924		1.54	1.54307	0.99801		0.62	1.50564	0.411784
			0.64	1.48657	0.430521		1.34	1.51093	0.886872		1.49	1.54307	0.965607		0.52	1.50564	0.345367
			0.71	1.48657	0.477609		1.73	1.51093	1.14499		1.13	1.54307	0.732306		1.14	1.50564	0.757152
			0.75	1.48657	0.504517		0.52	1.51093	0.344159		0.89	1.54307	0.576772		0.74	1.50564	0.491484
			0.47	1.48657	0.316164		1.36	1.51093	0.900109		1.51	1.54307	0.978568		0.6	1.50564	0.398501
			0.37	1.48657	0.248895		0.28	1.51093	0.185317		0.42	1.54307	0.272184		0.74	1.50564	0.491484
		Mean	0.555083	1.48657	0.373398		0.972083	1.51093	0.643368		0.960417	1.54307	0.622406		0.790333	1.50564	0.524914

## Sheet: Cyt c
			Vehicle	tubulin	ratio		SLCP	tubulin	ratio		BBR	tubulin	ratio		SLCP+BBR	tubulin	ratio
			0.75	1.50086	0.499714		1.39	1.51093	0.919964		1.49	1.54307	0.965607		1.79	1.50564	1.18886
			0.21	1.50086	0.13992		0.35	1.51093	0.231646		0.58	1.54307	0.375874		1.64	1.50564	1.08924
			0.74	1.50086	0.493052		1.5	1.51093	0.992767		1.62	1.54307	1.04985		1.85	1.50564	1.22871
			0.21	1.50086	0.13992		0.45	1.51093	0.29783		0.63	1.54307	0.408277		1.84	1.50564	1.22207
			0.63	1.50086	0.41976		0.82	1.51093	0.542713		1.3	1.54307	0.842476		1.01	1.50564	0.67081
			0.98	1.50086	0.65296		1.02	1.51093	0.675082		1.14	1.54307	0.738786		1.07	1.50564	0.71066
			0.81	1.50086	0.539692		1.33	1.51093	0.880253		1.77	1.54307	1.14706		1.62	1.50564	1.07595
			0.74	1.50086	0.493052		1.29	1.51093	0.85378		1.39	1.54307	0.900801		1.08	1.50564	0.717302
		Mean	0.63375	1.50086	0.422259		1.01875	1.51093	0.674254		1.24	1.54307	0.803592		1.4875	1.50564	0.98795

## Sheet: Cas-3
				Vehicle	tubulin	ratio		SLCP	tubulin	ratio		BBR	tubulin	ratio		SLCP+BBR	tubulin	ratio
				0.15	1.50086	0.0999429		0.15	1.51093	0.0992767		0.3	1.54307	0.194417		0.95	1.50564	0.63096
				0.13	1.50086	0.0866172		0.27	1.51093	0.178698		0.97	1.54307	0.628616		0.8	1.50564	0.531335
				0.21	1.50086	0.13992		0.23	1.51093	0.152224		0.64	1.54307	0.414757		1.21	1.50564	0.803643
				0.16	1.50086	0.106606		0.45	1.51093	0.29783		1.14	1.54307	0.738786		1.49	1.50564	0.989611
				0.19	1.50086	0.126594		0.19	1.51093	0.12575		0.56	1.54307	0.362913		1.42	1.50564	0.943119
				0.15	1.50086	0.0999429		0.38	1.51093	0.251501		1.24	1.54307	0.803592		1.28	1.50564	0.850135
				0.28	1.50086	0.18656		0.97	1.51093	0.641989		1.14	1.54307	0.738786		1.28	1.50564	0.850135
				0.33	1.50086	0.219874		1.18	1.51093	0.780977		1.19	1.54307	0.771189		1.19	1.50564	0.79036
			Mean	0.2	1.50086	0.133257		0.4775	1.51093	0.316031		0.8975	1.54307	0.581632		1.2025	1.50564	0.798662

## Sheet: p53
				Vehicle	tubulin	ratio		SLCP	tubulin	ratio		BBR	tubulin	ratio		SLCP+BBR	tubulin	ratio
				0.14	1.50086	0.09328		0.17	1.51093	0.112514		0.54	1.54307	0.349951		0.7	1.50564	0.464918
				0.14	1.50086	0.09328		0.13	1.51093	0.0860398		0.4	1.54307	0.259223		0.77	1.50564	0.511409
				0.23	1.50086	0.153246		0.22	1.51093	0.145606		0.68	1.54307	0.44068		0.76	1.50564	0.504768
				0.21	1.50086	0.13992		0.17	1.51093	0.112514		0.62	1.54307	0.401796		0.88	1.50564	0.584468
				0.2	1.50086	0.133257		0.19	1.51093	0.12575		0.61	1.54307	0.395315		0.72	1.50564	0.478201
				0.19	1.50086	0.126594		0.18	1.51093	0.119132		0.56	1.54307	0.362913		0.72	1.50564	0.478201
			Mean	0.185	1.50086	0.123263		0.176667	1.51093	0.116926		0.568333	1.54307	0.368313		0.758333	1.50564	0.503661

## Sheet: c-Myc
				Vehicle	tubulin	ratio		SLCP	tubulin	ratio		BBR	tubulin	ratio		SLCP+BBR	tubulin	ratio
				1.03	1.50086	0.686275		0.46	1.51093	0.304449		0.27	1.54307	0.174976		0.48	1.50564	0.318801
				1.09	1.50086	0.726252		0.33	1.51093	0.218409		0.42	1.54307	0.272184		0.26	1.50564	0.172684
				0.93	1.50086	0.619646		0.82	1.51093	0.542713		0.39	1.54307	0.252743		0.9	1.50564	0.597751
				0.98	1.50086	0.65296		0.7	1.51093	0.463291		0.88	1.54307	0.570291		0.42	1.50564	0.278951
				1.21	1.50086	0.806206		1.19	1.51093	0.787595		0.9	1.54307	0.583252		1.15	1.50564	0.763793
				1.38	1.50086	0.919475		0.97	1.51093	0.641989		1.1	1.54307	0.712864		0.78	1.50564	0.518051
				1.38	1.50086	0.919475		1.35	1.51093	0.89349		1.04	1.54307	0.67398		1.33	1.50564	0.883344
				1.01	1.50086	0.672949		1.12	1.51093	0.741266		1.27	1.54307	0.823034		0.92	1.50564	0.611035
				1.22	1.50086	0.812869		0.96	1.51093	0.635371		1.35	1.54307	0.874878		1.56	1.50564	1.0361
				1.37	1.50086	0.912812		1.38	1.51093	0.913346		1.45	1.54307	0.939684		1.05	1.50564	0.697377
				1.35	1.50086	0.899486		1.12	1.51093	0.741266		1.43	1.54307	0.926723		1.06	1.50564	0.704018
				1.43	1.50086	0.952789		1.44	1.51093	0.953056		1.01	1.54307	0.654539		1.28	1.50564	0.850135
			Mean	1.19833	1.50086	0.798433		0.986667	1.51093	0.65302		0.959167	1.54307	0.621596		0.9325	1.50564	0.619337
				1.33	1.50086	0.88616		1.32	1.51093	0.873635		1.46	1.54307	0.946165		1.14	1.50564	0.757152
				1.12	1.50086	0.74624		1.15	1.51093	0.761121		1.23	1.54307	0.797112		0.96	1.50564	0.637601
				1.37	1.50086	0.912812		1.4	1.51093	0.926583		1.51	1.54307	0.978568		1.18	1.50564	0.783718
			Mena	1.27333	1.50086	0.848404	#DIV/0!	1.29	1.51093	0.85378	#DIV/0!	1.4	1.54307	0.907281	#DIV/0!	1.09333	1.50564	0.726157

## Sheet: Akt p-Akt
									Akt
			Vehicle	tubulin	ratio		SLCP	tubulin	ratio		BBR	tubulin	ratio		SLCP+BBR	tubulin	ratio
			1.311	1.50086	0.873501		0.841	1.51093	0.556611		0.358	1.54307	0.232005		0.958	1.50564	0.636273
			1.46	1.50086	0.972777		1.505	1.51093	0.996076		0.97	1.54307	0.628616		0.321	1.50564	0.213198
			1.281	1.50086	0.853512		0.827	1.51093	0.547346		1.412	1.54307	0.915058		0.475	1.50564	0.31548
			0.938	1.50086	0.624976		0.358	1.51093	0.23694		0.779	1.54307	0.504837		0.277	1.50564	0.183975
			1.293	1.50086	0.861508		0.911	1.51093	0.60294		0.504	1.54307	0.326621		1.45	1.50564	0.963044
			0.997	1.50086	0.664287		1.462	1.51093	0.967617		1.111	1.54307	0.719993		0.495	1.50564	0.328763
		Mean	1.21333	1.50086	0.808427		0.984	1.51093	0.651255		0.855667	1.54307	0.554522		0.662667	1.50564	0.440122
		% change							-19.4417				-31.4073				-45.5582
									p-Akt
			Vehicle	tubulin	ratio		SLCP	tubulin	ratio		BBR	tubulin	ratio		SLCP+BBR	tubulin	ratio
			1.138	1.50086	0.758233		0.371	1.51093	0.245544		0.386	1.54307	0.25015		0.19	1.50564	0.126192
			0.601	1.50086	0.400438		0.826	1.51093	0.546684		0.834	1.54307	0.54048		0.17	1.50564	0.112909
			1.063	1.50086	0.708262		0.365	1.51093	0.241573		0.405	1.54307	0.262464		0.194	1.50564	0.128849
			0.885	1.50086	0.589663		0.831	1.51093	0.549993		0.898	1.54307	0.581956		0.189	1.50564	0.125528
			1.052	1.50086	0.700933		0.536	1.51093	0.354749		0.371	1.54307	0.24043		0.212	1.50564	0.140804
			0.628	1.50086	0.418428		0.818	1.51093	0.541389		0.564	1.54307	0.365505		0.131	1.50564	0.087006
			0.812	1.50086	0.541024		0.217	1.51093	0.14362		0.886	1.54307	0.57418		0.164	1.50564	0.108924
			0.53	1.50086	0.353132		0.774	1.51093	0.512268		0.251	1.54307	0.162663		0.099	1.50564	0.0657526
			0.852	1.50086	0.567676		0.486	1.51093	0.321657		1.063	1.54307	0.688886		0.322	1.50564	0.213862
			0.797	1.50086	0.53103		0.988	1.51093	0.653903		0.537	1.54307	0.348007		0.193	1.50564	0.128184
			0.613	1.50086	0.408433		0.686	1.51093	0.454025		0.441	1.54307	0.285794		0.564	1.50564	0.374591
			1.271	1.50086	0.846849		1.421	1.51093	0.940481		1.136	1.54307	0.736194		0.581	1.50564	0.385882
		Mean	0.8535	1.50086	0.568675		0.69325	1.51093	0.458824		0.647667	1.54307	0.419726		0.25075	1.50564	0.16654
		% change							-19.317
													-26.1924				-70.7144

## Sheet: PI3K
										PI3K
			Vehicle	tubulin	ratio		SLCP	tubulin	ratio		BBR	tubulin	ratio		SLCP+BBR	tubulin	ratio
			1.71	1.50086	1.13935		1.44	1.51093	0.953056		0.88	1.54307	0.570291		0.54	1.50564	0.358651
			1.59	1.50086	1.05939		0.78	1.51093	0.516239		0.29	1.54307	0.187937		0.28	1.50564	0.185967
			1.26	1.50086	0.83952		0.57	1.51093	0.377251		0.23	1.54307	0.149053		0.19	1.50564	0.126192
			0.81	1.50086	0.539692		0.85	1.51093	0.562568		0.85	1.54307	0.550849		0.24	1.50564	0.1594
			0.84	1.50086	0.55968		0.3	1.51093	0.198553		1.34	1.54307	0.868398		0.73	1.50564	0.484843
			0.41	1.50086	0.273177		0.32	1.51093	0.21179		0.29	1.54307	0.187937		0.38	1.50564	0.252384
			0.31	1.50086	0.206549		0.51	1.51093	0.337541		0.46	1.54307	0.298107		0.32	1.50564	0.212534
			1.05	1.50086	0.6996		0.61	1.51093	0.403725		0.85	1.54307	0.550849		0.64	1.50564	0.425068
			1.06	1.50086	0.706263		0.66	1.51093	0.436817		1.1	1.54307	0.712864		0.57	1.50564	0.378576
			1.07	1.50086	0.712926		0.74	1.51093	0.489765		1.39	1.54307	0.900801		0.79	1.50564	0.524693
		Mean	1.011	1.50086	0.673615	#DIV/0!	0.678	1.51093	0.448731		0.768	1.54307	0.497709		0.468	1.50564	0.310831
		% change							-33.3847				-26.1138				-53.8563
									p-PI3K
			1.23	1.50086	0.819532		0.84	1.51093	0.55595		0.85	1.54307	0.550849		0.19	1.50564	0.126192
			1.53	1.50086	1.01942		1.05	1.51093	0.694937		1.07	1.54307	0.693422		0.23	1.50564	0.152759
			1.1	1.50086	0.732915		0.76	1.51093	0.503002		0.77	1.54307	0.499005		0.18	1.50564	0.11955
		Mean	1.28667	1.50086	0.857288		0.883333	1.51093	0.584629		0.896667	1.54307	0.581092		0.2	1.50564	0.132834
									-31.8048				-32.2174				-84.5054

## Sheet: mTOR p-mTOR
								mTOR
		Vehicle	tubulin	ratio		SLCP	tubulin	ratio		BBR	tubulin	ratio		SLCP+BBR	tubulin	ratio
		1.01	1.50086	0.672949		0.74	1.51093	0.489765		0.28	1.54307	0.181456		0.3	1.50564	0.19925
		0.7	1.50086	0.4664		0.5	1.51093	0.330922		0.75	1.54307	0.486044		0.7	1.50564	0.464918
		0.79	1.50086	0.526366		0.57	1.51093	0.377251		0.22	1.54307	0.142573		0.24	1.50564	0.1594
		0.86	1.50086	0.573006		0.38	1.51093	0.251501		0.61	1.54307	0.395315		0.58	1.50564	0.385218
		1.42	1.50086	0.946126		1.21	1.51093	0.800832		0.85	1.54307	0.550849		0.86	1.50564	0.571185
		0.64	1.50086	0.426423		0.92	1.51093	0.608897		1.09	1.54307	0.706383		1.03	1.50564	0.684093
		0.86	1.50086	0.573006		0.66	1.51093	0.436817		0.37	1.54307	0.239782		0.27	1.50564	0.179325
		0.76	1.50086	0.506377		0.69	1.51093	0.456673		1.24	1.54307	0.803592		0.56	1.50564	0.371934
		0.97	1.50086	0.646297		0.69	1.51093	0.456673		0.39	1.54307	0.252743		0.28	1.50564	0.185967
		0.78	1.50086	0.519703		0.72	1.51093	0.476528		0.78	1.54307	0.505485		0.54	1.50564	0.358651
		0.97	1.50086	0.646297		0.93	1.51093	0.615516		0.71	1.54307	0.460121		0.41	1.50564	0.272309
		0.94	1.50086	0.626309		0.73	1.51093	0.483147		0.9	1.54307	0.583252		0.39	1.50564	0.259026
	Mena	0.891667	1.50086	0.594105		0.728333	1.51093	0.482044		0.6825	1.54307	0.4423		0.513333	1.50564	0.34094
								-18.8622				-25.5519				-42.6129
								p-mTOR
		Vehicle	tubulin	ratio		SLCP	tubulin	ratio		BBR	tubulin	ratio		SLCP+BBR	tubulin	ratio
		1.08	1.50086	0.719589		0.74	1.51093	0.489765		0.19	1.54307	0.123131		0.19	1.50564	0.126192
		0.68	1.50086	0.453074		0.88	1.51093	0.582423		0.19	1.54307	0.123131		0.03	1.50564	0.019925
		1.6	1.50086	1.06606		1.34	1.51093	0.886872		0.51	1.54307	0.33051		0.5	1.50564	0.332084
		1.15	1.50086	0.766229		1.35	1.51093	0.89349		0.59	1.54307	0.382354		0.08	1.50564	0.0531335
		1.82	1.50086	1.21264		1.17	1.51093	0.774358		1.08	1.54307	0.699903		1.04	1.50564	0.690735
		1.58	1.50086	1.05273		1.18	1.51093	0.780977		1	1.54307	0.648058		0.17	1.50564	0.112909
		1.45	1.50086	0.966115		1.13	1.51093	0.747884		0.36	1.54307	0.233301		0.36	1.50564	0.239101
		0.86	1.50086	0.573006		0.1	1.51093	0.0661845		0.04	1.54307	0.0259223		0.04	1.50564	0.0265667
		1.17	1.50086	0.779555		0.96	1.51093	0.635371		0.88	1.54307	0.570291		0.91	1.50564	0.604393
		1.25	1.50086	0.832857		0.4	1.51093	0.264738		0.07	1.54307	0.0453641		0.05	1.50564	0.0332084
	Mean	1.264	1.50086	0.842185	#DIV/0!	0.925	1.51093	0.612206	#DIV/0!	0.491	1.54307	0.318197		0.337	1.50564	0.223825
								-27.3074				-62.2178				-73.4234
