# Supplementary material for: Combination treatment of berberine and solid lipid curcumin particles increased cell death and inhibited PI3K/Akt/mTOR pathway of human cultured glioblastoma cells more effectively than did individual treatments
Source: PLoS One. 2019 Dec 16;14(12):e0225660. doi: 10.1371/journal.pone.0225660 (PMC6913937; doi:10.1371/journal.pone.0225660)
Supplement: S5 Fig — (XLSX) [file pone.0225660.s005.xlsx]

## Sheet: Bax
			Vehicle	tubulin	ratio		SLCP	tubulin	ratio		BBR	tubulin	ratio		SLCP+BBR	tubulin	ratio
			0.32	1.13231	0.282609		0.61	1.16077	0.525514		1.12	1.13	0.99115		1.28	1.12	1.14286
			0.26	1.13231	0.22962		0.51	1.16077	0.439364		0.92	1.13	0.814159		1.09	1.12	0.973214
			0.25	1.13231	0.220788		0.5	1.16077	0.430749		0.93	1.13	0.823009		1.06	1.12	0.946429
			0.36	1.13231	0.317935		0.73	1.16077	0.628893		1.34	1.13	1.18584		1.61	1.12	1.4375
			0.3	1.13231	0.264946		0.43	1.16077	0.370444		0.98	1.13	0.867257		1.22	1.12	1.08929
			0.37	1.13231	0.326766		0.7	1.16077	0.603048		0.95	1.13	0.840708		1.23	1.12	1.09821
			0.92	1.13231	0.8125		1.37	1.16077	1.18025		0.92	1.13	0.814159		0.8	1.12	0.714286
			0.18	1.13231	0.158967		0.41	1.16077	0.353214		1.17	1.13	1.0354		1.62	1.12	1.44643
			0.3	1.13231	0.264946		0.62	1.16077	0.534129		1.43	1.13	1.26549		0.98	1.12	0.875
			0.26	1.13231	0.22962		0.53	1.16077	0.456594		0.98	1.13	0.867257		1.12	1.12	1
			0.48	1.13231	0.423913		0.86	1.16077	0.740888		1.88	1.13	1.66372		1.11	1.12	0.991071
			0.2	1.13231	0.17663		0.29	1.16077	0.249834		0.35	1.13	0.309735		1.17	1.12	1.04464
			0.16	1.13231	0.141304		0.2	1.16077	0.1723		0.3	1.13	0.265487		1.08	1.12	0.964286
		Mean	0.335385	1.13231	0.296196	#DIV/0!	0.596923	1.16077	0.514248	#DIV/0!	1.02077	1.13	0.903336	#DIV/0!	1.18231	1.12	1.05563

## Sheet: Bcl2
			Vehicle	GAPDH	ratio		SLCP	GAPDH	ratio		BBR	GAPDH	ratio		SLCP+BBR	GAPDH	ratio
			0.59	1.13231	0.52106		0.44	1.16077	0.379059		0.83	1.13	0.734513		0.33	1.12	0.294643
			0.42	1.13231	0.370924		0.34	1.16077	0.292909		0.5	1.13	0.442478		0.32	1.12	0.285714
			0.46	1.13231	0.40625		1.06	1.16077	0.913188		1.25	1.13	1.10619		0.33	1.12	0.294643
			0.46	1.13231	0.40625		0.77	1.16077	0.663353		1.05	1.13	0.929204		0.54	1.12	0.482143
			0.42	1.13231	0.370924		0.63	1.16077	0.542744		0.79	1.13	0.699115		0.48	1.12	0.428571
		Mean	0.47	1.13231	0.415082	#DIV/0!	0.648	1.16077	0.55825	#DIV/0!	0.884	1.13	0.782301		0.4	1.12	0.357143

## Sheet: Cyt c
			Vehicle	GAPDH	ratio		SLCP	GAPDH	ratio		BBR	GAPDH	ratio		SLCP+BBR	GAPDH	ratio
			0.32	1.13231	0.282609		0.68	1.16077	0.585818		1.21	1.13	1.0708		1.47	1.12	1.3125
			0.31	1.13231	0.273777		0.44	1.16077	0.379059		0.59	1.13	0.522124		0.65	1.12	0.580357
			0.36	1.13231	0.317935		0.51	1.16077	0.439364		0.68	1.13	0.60177		0.68	1.12	0.607143
			0.26	1.13231	0.22962		0.59	1.16077	0.508284		1.14	1.13	1.00885		1.39	1.12	1.24107
			0.27	1.13231	0.238451		0.55	1.16077	0.473824		0.71	1.13	0.628319		1.12	1.12	1
			0.34	1.13231	0.300272		0.41	1.16077	0.353214		0.67	1.13	0.59292		0.6	1.12	0.535714
			0.36	1.13231	0.317935		0.4	1.16077	0.344599		0.62	1.13	0.548673		0.61	1.12	0.544643
		Mean	0.317143	1.13231	0.280085		0.511429	1.16077	0.440595		0.802857	1.13	0.710493		0.931429	1.12	0.831633

## Sheet: Cas-3
				Vehicle	GAPDH	ratio		SLCP	GAPDH	ratio		BBR	GAPDH	ratio		SLCP+BBR	GAPDH	ratio
				0.28	1.13231	0.247283		1	1.16077	0.861498		0.88	1.13	0.778761		0.87	1.12	0.776786
				0.28	1.13231	0.247283		0.85	1.16077	0.732273		0.79	1.13	0.699115		0.72	1.12	0.642857
				0.43	1.13231	0.379755		0.89	1.16077	0.766733		1.95	1.13	1.72566		1.14	1.12	1.01786
				0.26	1.13231	0.22962		0.88	1.16077	0.758118		0.78	1.13	0.690265		0.72	1.12	0.642857
				0.25	1.13231	0.220788		0.72	1.16077	0.620278		0.66	1.13	0.584071		0.99	1.12	0.883929
				0.42	1.13231	0.370924		0.78	1.16077	0.671968		1.7	1.13	1.50442		0.98	1.12	0.875
			Mean	0.32	1.13231	0.282609		0.853333	1.16077	0.735145		1.12667	1.13	0.99705		0.903333	1.12	0.806548

## Sheet: p53
				Vehicle	GAPDH	ratio		SLCP	GAPDH	ratio		BBR	GAPDH	ratio		SLCP+BBR	GAPDH	ratio
				0.46	1.13231	0.40625		0.11	1.16077	0.0947647		1.5	1.13	1.32743		1.05	1.12	0.9375
				0.37	1.13231	0.326766		0.11	1.16077	0.0947647		1.32	1.13	1.16814		0.99	1.12	0.883929
				0.06	1.13231	0.0529891		1.15	1.16077	0.990722		0.71	1.13	0.628319		0.95	1.12	0.848214
				0.09	1.13231	0.0794837		1.66	1.16077	1.43009		0.76	1.13	0.672566		1.45	1.12	1.29464
			Mean	0.245	1.13231	0.216372		0.7575	1.16077	0.652584		0.77	1.13	0.681416		1.11	1.12	0.991071

## Sheet: c-Myc
				Vehicle	GAPDH	ratio		SLCP	GAPDH	ratio		BBR	GAPDH	ratio		SLCP+BBR	GAPDH	ratio
				0.1	1.13231	0.0883152		0.12	1.16077	0.10338		0.27	1.13	0.238938		0.12	1.12	0.107143
				0.19	1.13231	0.167799		0.39	1.16077	0.335984		0.79	1.13	0.699115		0.28	1.12	0.25
				0.16	1.13231	0.141304		0.16	1.16077	0.13784		0.48	1.13	0.424779		0.16	1.12	0.142857
				0.21	1.13231	0.185462		0.3	1.16077	0.258449		0.99	1.13	0.876106		0.2	1.12	0.178571
				0.07	1.13231	0.0618207		0.08	1.16077	0.0689198		0.36	1.13	0.318584		0.1	1.12	0.0892857
				0.2	1.13231	0.17663		0.56	1.16077	0.482439		0.48	1.13	0.424779		0.35	1.12	0.3125
				0.13	1.13231	0.11481		0.11	1.16077	0.0947647		0.77	1.13	0.681416		0.15	1.12	0.133929
				0.23	1.13231	0.203125		0.35	1.16077	0.301524		0.24	1.13	0.212389		0.21	1.12	0.1875
			Mean	0.16125	1.13231	0.142408	#DIV/0!	0.25875	1.16077	0.222913	#DIV/0!	0.5475	1.13	0.484513	#DIV/0!	0.19625	1.12	0.175223
											Graphed
				Vehicle	tubulin	ratio		SLCP	tubulin	ratio		BBR	tubulin	ratio		SLCP+BBR	tubulin	ratio
				1.03	1.50086	0.686275		0.46	1.51093	0.304449		0.27	1.54307	0.174976		0.48	1.50564	0.318801
				1.09	1.50086	0.726252		0.33	1.51093	0.218409		0.42	1.54307	0.272184		0.26	1.50564	0.172684
				0.93	1.50086	0.619646		0.82	1.51093	0.542713		0.39	1.54307	0.252743		0.9	1.50564	0.597751
				0.98	1.50086	0.65296		0.7	1.51093	0.463291		0.88	1.54307	0.570291		0.42	1.50564	0.278951
				1.21	1.50086	0.806206		1.19	1.51093	0.787595		0.9	1.54307	0.583252		1.15	1.50564	0.763793
				1.38	1.50086	0.919475		0.97	1.51093	0.641989		1.1	1.54307	0.712864		0.78	1.50564	0.518051
				1.38	1.50086	0.919475		1.35	1.51093	0.89349		1.04	1.54307	0.67398		1.33	1.50564	0.883344
				1.01	1.50086	0.672949		1.12	1.51093	0.741266		1.27	1.54307	0.823034		0.92	1.50564	0.611035
				1.22	1.50086	0.812869		0.96	1.51093	0.635371		1.35	1.54307	0.874878		1.56	1.50564	1.0361
				1.37	1.50086	0.912812		1.38	1.51093	0.913346		1.45	1.54307	0.939684		1.05	1.50564	0.697377
				1.35	1.50086	0.899486		1.12	1.51093	0.741266		1.43	1.54307	0.926723		1.06	1.50564	0.704018
				1.43	1.50086	0.952789		1.44	1.51093	0.953056		1.01	1.54307	0.654539		1.28	1.50564	0.850135
			Mean	1.19833	1.50086	0.798433		0.986667	1.51093	0.65302		0.959167	1.54307	0.621596		0.9325	1.50564	0.619337

## Sheet: pAkt AKt
												Akt
						Vehicle	GAPDH	ratio		SLCP	GAPDH	ratio		BBR	GAPDH	ratio		SLCP+BBR	GAPDH	ratio
						0.49	1.13231	0.432745		0.25	1.16077	0.215374		0.24	1.13	0.212389		0.34	1.12	0.303571
						0.64	1.13231	0.565217		0.76	1.16077	0.654738		0.9	1.13	0.79646		0.34	1.12	0.303571
						1.28	1.13231	1.13043		0.48	1.16077	0.413519		0.46	1.13	0.40708		0.99	1.12	0.883929
						1.52	1.13231	1.34239		1.42	1.16077	1.22333		1.59	1.13	1.40708		0.91	1.12	0.8125
					Mean	0.9825	1.13231	0.867697		0.7275	1.16077	0.62674		0.7975	1.13	0.705752		0.645	1.12	0.575893
					% change							-27.7698				-18.6637				-33.6297
												p-Akt
						Vehicle	GAPDH	ratio		SLCP	GAPDH	ratio		BBR	GAPDH	ratio		SLCP+BBR	GAPDH	ratio
						1.14	1.13231	1.00679		0.74	1.16077	0.637508		0.49	1.13	0.433628		0.17	1.12	0.151786
						1.03	1.13231	0.909647		0.63	1.16077	0.542744		0.3	1.13	0.265487		0.13	1.12	0.116071
						0.87	1.13231	0.768342		0.87	1.16077	0.749503		0.31	1.13	0.274336		0.05	1.12	0.0446429
						1.27	1.13231	1.1216		1.33	1.16077	1.14579		0.95	1.13	0.840708		0.08	1.12	0.0714286
					Mean	1.0775	1.13231	0.951596		0.8925	1.16077	0.768887		0.5125	1.13	0.45354		0.1075	1.12	0.0959821
												-19.2003				-52.3391				-89.9136

## Sheet: PI3K
			Vehicle	GAPDH	ratio		SLCP	GAPDH	ratio		BBR	GAPDH	ratio		SLCP+BBR	GAPDH	ratio
			0.43	1.13231	0.379755		0.27	1.16077	0.232604		0.28	1.13	0.247788		0.37	1.12	0.330357
			0.49	1.13231	0.432745		0.49	1.16077	0.422134		0.52	1.13	0.460177		0.6	1.12	0.535714
			1.22	1.13231	1.07745		0.76	1.16077	0.654738		0.87	1.13	0.769912		1.21	1.12	1.08036
			1.23	1.13231	1.08628		1.5	1.16077	1.29225		1.44	1.13	1.27434		1.58	1.12	1.41071
			1.21	1.13231	1.06861		0.76	1.16077	0.654738		0.87	1.13	0.769912		1.21	1.12	1.08036
			1.54	1.13231	1.36005		1.44	1.16077	1.24056		1.56	1.13	1.38053		1.33	1.12	1.1875
			1.3	1.13231	1.1481		0.89	1.16077	0.766733		1.02	1.13	0.902655		1.33	1.12	1.1875
			1.63	1.13231	1.43954		1.83	1.16077	1.57654		1.62	1.13	1.43363		1.73	1.12	1.54464
		Mean	1.13125	1.13231	0.999066	#DIV/0!	0.9925	1.16077	0.855036	#DIV/0!	1.0225	1.13	0.904867	#DIV/0!	1.17	1.12	1.04464
									-14.4164				-9.42867				4.56196
									p-PI3K
			1.13	1.13231	0.997962		1.34	1.16077	1.15441		1.16	1.13	1.02655		1.09	1.12	0.973214
			1.1	1.13231	0.971467		0.4	1.16077	0.344599		0.32	1.13	0.283186		0.64	1.12	0.571429
			0.83	1.13231	0.733016		0.58	1.16077	0.499669		0.5	1.13	0.442478		0.41	1.12	0.366071
			0.64	1.13231	0.565217		0.2	1.16077	0.1723		0.25	1.13	0.221239		0.26	1.12	0.232143
			0.85	1.13231	0.750679		0.47	1.16077	0.404904		0.43	1.13	0.380531		0.44	1.12	0.392857
			0.98	1.13231	0.865489		0.25	1.16077	0.215374		0.23	1.13	0.20354		0.33	1.12	0.294643
		Mean	0.921667	1.13231	0.813972	#DIV/0!	0.54	1.16077	0.465209	#DIV/0!	0.481667	1.13	0.426254	#DIV/0!	0.528333	1.12	0.471726
									-42.8471				-47.6329				-42.0464

## Sheet: mTOR p-mTOR
								mTOR
		Vehicle	GAPDH	ratio		SLCP	GAPDH	ratio		BBR	GAPDH	ratio		SLCP+BBR	GAPDH	ratio
		1.02	1.13231	0.900815		1.23	1.16077	1.05964		0.89	1.13	0.787611		0.19	1.12	0.169643
		0.85	1.13231	0.750679		1.34	1.16077	1.15441		1.08	1.13	0.955752		0.21	1.12	0.1875
		0.86	1.13231	0.759511		1.34	1.16077	1.15441		1.08	1.13	0.955752		0.21	1.12	0.1875
		0.11	1.13231	0.0971467		0.09	1.16077	0.0775348		0.48	1.13	0.424779		0.24	1.12	0.214286
		0.13	1.13231	0.11481		0.11	1.16077	0.0947647		0.69	1.13	0.610619		0.28	1.12	0.25
	Mean	0.594	1.13231	0.524592	#DIV/0!	0.822	1.16077	0.708151	#DIV/0!	0.844	1.13	0.746903		0.226	1.12	0.201786
								34.9907				42.3777				-61.5348
								p-mTOR
		Vehicle	GAPDH	ratio		SLCP	GAPDH	ratio		BBR	GAPDH	ratio		SLCP+BBR	GAPDH	ratio
		0.69	1.13231	0.609375		0.31	1.16077	0.267064		0.14	1.13	0.123894		0.19	1.12	0.169643
		0.83	1.13231	0.733016		0.31	1.16077	0.267064		0.45	1.13	0.39823		0.19	1.12	0.169643
		0.58	1.13231	0.512228		0.28	1.16077	0.241219		0.19	1.13	0.168142		0.2	1.12	0.178571
		0.78	1.13231	0.688859		0.3	1.16077	0.258449		0.48	1.13	0.424779		0.2	1.12	0.178571
		1.12	1.13231	0.98913		1.2	1.16077	1.0338		0.49	1.13	0.433628		0.5	1.12	0.446429
		1.22	1.13231	1.07745		1.42	1.16077	1.22333		0.54	1.13	0.477876		0.5	1.12	0.446429
		1.05	1.13231	0.92731		1.25	1.16077	1.07687		0.54	1.13	0.477876		0.54	1.12	0.482143
	Mean	0.895714	1.13231	0.791052	#DIV/0!	0.724286	1.16077	0.62397	#DIV/0!	0.404286	1.13	0.357775	#DIV/0!	0.331429	1.12	0.295918
								-21.1214				-54.7723				-62.5918

## Sheet: GAPDH
					GAPDH
				Vehicle	SLCP	BBR	SLCP+BBR
				1.5	1.47	1.3	0.94
				1.86	1.94	1.88	1.53
				1.03	1.03	0.93	0.8
				1.64	1.85	1.79	1.35
				1.23	1.19	1.06	0.82
				1.79	1.88	1.78	1.45
				0.23	0.58	0.81	1.08
				0.84	0.9	0.63	1.08
				0.73	0.92	0.64	1.17
				1.7	1.26	1.4	1.04
				0.14	0.32	0.45	1.03
				1.88	1.41	1.54	1.17
				0.15	0.34	0.48	1.1
			Mean	1.13231	1.16077	1.13	1.12
